# Supplementary material for: MAPK Pathway Activation Patterns in the Synovium Reveal ERK1/2 and EGFR as Key Players in Osteoarthritis
Source: Biomedicines. 2025 Dec 5;13(12):2992. doi: 10.3390/biomedicines13122992 (PMC12730786; doi:10.3390/biomedicines13122992)
Supplement: Supplementary file 1 [file biomedicines-13-02992-s001.zip]

Archive with 1 entries (1 files):
- biomedicines-3982777-supplementary.pdf
